# Supplementary material for: Effect of TiO2 on Pd/La2O3-CeO2-Al2O3 Systems during Catalytic Oxidation of Methane in the Presence of H2O and SO2
Source: Materials (Basel). 2023 Oct 20;16(20):6784. doi: 10.3390/ma16206784 (PMC10608221; doi:10.3390/ma16206784)
Supplement: Supplementary file 1 [file materials-16-06784-s001.zip]

Archive with 1 entries (1 files):
- materials-2647075-supplementary.pdf
